# Supplementary material for: Early-life exposure to Ivermectin alters long-term growth and disease susceptibility
Source: PLoS One. 2021 Oct 13;16(10):e0258185. doi: 10.1371/journal.pone.0258185 (PMC8513825; doi:10.1371/journal.pone.0258185)
Supplement: S1 Raw data — (XLSX) [file pone.0258185.s002.xlsx]

## Sheet: Figs 1 & 2
Frog Number	Ivermectin Dosed	Weight (g) Week 1	Weight (g) Week 2	Weight (g) Week 3	Weight (g) Week 4	Weight (g) Week 5	Weight (g) Week 6	Weight (g) Week 7	Weight (g) Week 8	Weight (g) Week 9	Weight (g) Week 10	Weight (g) Week 11	Weight (g) Week 12	Weight (g) Week 13	Weight (g) Week 14	Weight (g) Week 15	Weight (g) Week 16	Weight (g) Week 17	Weight (g) Week 18	Weight (g) Week 19	Weight (g) Week 20	Weight (g) Week 21	Weight (g) Week 22	Weight (g) Week 23	Weight (g) Week 24	Weight (g) Week 25	Weight (g) Week 26	Weight (g) Week 27	Weight (g) Week 28	Weight (g) Week 29	Weight (g) Week 30	Weight (g) Week 31	Weight (g) Week 32	Weight (g) Week 33	Weight (g) Week 34	Weight (g) Week 35	Weight (g) Week 36	Weight (g) Week 37	Weight (g) Week 38	Weight (g) Week 39	Weight (g) Week 40	Weight (g) Week 41	Weight (g) Week 42	Weight (g) Week 43	Weight (g) Week 44	Weight (g) Week 45	Weight (g) Week 46	Weight (g) Week 47	Weight (g) Week 48
1	NO	0.51	0.51	0.68	0.71	0.65	0.65	0.81	0.79	0.72	0.81	0.78	0.85	0.8	0.83	0.89	0.88	0.87	0.91	0.96	0.93	0.94	0.92	0.93	0.98	0.92	0.93	0.92	0.92	1.04	1.07	1	1.1	1.15	1.16	1.15	1.14	1.12	1.07	1.1	1.13	1.12	1.18	1.21	1.2	1.19	1.15	1.1	1.11
2	YES	0.61	0.64	0.61	0.72	0.72	0.85	0.91	0.94	0.95	1.12	1.06	1.11	1.14	1.11	1.17	1.19	1.22	1.19	1.15	1.22	1.2	1.24	1.22	1.19	1.31	1.18	1.18	1.16	1.35	1.23	1.34	1.5	1.47	1.51	1.52	1.55	1.54	1.62	1.59	1.61	1.59	1.57	1.54	1.55	1.56	1.54	1.52	1.51
3	YES	0.63	0.73	0.77	0.85	0.93	1.01	1.05	1.06	1.09	1.18	1.13	1.13	1.18	1.24	1.22	1.27	1.27	1.31	1.28	1.19	1.24	1.2	1.23	1.18	1.22	1.13	1.06	1.11	1.16	1.33	1.25	1.38	1.36	1.42	1.35	1.46	1.5	1.36	1.42	1.43	1.41	1.45	1.43	1.44	1.46	1.46	1.47	1.48
4	NO	0.69	0.75	0.74	0.87	0.93	1.08	1.1	1.15	1.15	1.29	DEAD	DEAD	DEAD	DEAD	DEAD	DEAD	DEAD	DEAD	DEAD	DEAD	DEAD	DEAD	DEAD	DEAD	DEAD	DEAD	DEAD	DEAD	DEAD	DEAD	DEAD	DEAD	DEAD	DEAD	DEAD	DEAD	DEAD	DEAD	DEAD	DEAD	DEAD	DEAD	DEAD	DEAD	DEAD	DEAD	DEAD	DEAD
5	NO	0.64	0.67	0.64	0.8	0.88	0.82	0.93	0.96	1.01	1.08	1.07	1.09	1.1	1.12	1.15	1.22	1.21	1.24	1.27	1.27	1.25	1.29	1.27	1.38	1.45	1.29	1.28	1.24	1.72	1.72	1.52	1.74	1.63	1.71	1.69	1.73	1.81	1.67	1.9	1.89	1.86	1.87	1.83	1.79	1.75	1.72	1.71	1.69
6	YES	0.8	0.87	0.83	0.99	1.02	2.19	1.13	1.16	1.17	1.29	1.22	1.36	1.28	1.29	1.33	1.32	1.33	1.3	1.29	1.32	1.35	1.38	1.43	1.39	1.31	1.47	1.15	1.2	1.36	1.34	1.58	1.77	1.51	1.59	1.55	1.48	1.56	1.64	1.62	1.62	1.58	1.57	1.54	1.5	1.49	1.48	1.46	1.44
7	NO	0.68	0.78	0.7	0.82	0.85	0.92	0.99	1.01	0.95	1.14	1.05	1.03	1.1	1.15	1.19	1.22	1.19	1.21	1.16	1.15	1.16	1.18	1.16	1.13	1.11	1.18	1.11	1.18	1.64	1.55	1.6	1.76	1.79	1.82	1.93	1.9	1.98	1.95	1.89	1.88	1.85	1.84	1.81	1.78	1.77	1.73	1.74	1.7
8	YES	0.64	0.71	0.72	0.76	0.89	0.95	0.86	0.82	0.85	0.97	0.89	0.97	0.98	1.03	1.09	1.11	1.07	1.1	1.12	1.06	1.08	1.05	1.08	1.05	0.96	0.87	0.93	1.09	1.17	1.21	1.18	1.35	1.23	1.08	1.3	1.33	1.42	1.29	1.33	1.31	1.29	1.28	1.26	1.22	1.2	1.19	1.17	1.14
9	NO	0.66	0.6	0.66	0.81	0.87	0.97	1.01	1.14	1.16	1.24	1.23	1.24	1.18	1.16	1.21	1.27	1.28	1.3	1.29	1.26	1.23	1.22	1.24	1.27	1.25	1.36	1.17	1.24	1.2	1.2	1.32	1.31	1.34	1.33	1.35	1.34	1.36	1.37	1.35	1.38	1.39	1.36	1.33	1.31	1.29	1.28	1.22	1.27
10	NO	0.68	0.73	0.63	0.74	0.82	0.9	0.96	1	0.96	1.04	0.97	1.06	1.12	1.11	1.17	1.21	1.22	1.24	1.23	1.2	1.19	1.17	1.16	1.22	1.26	1.21	1.19	1.23	1.48	1.47	1.54	1.57	1.7	1.63	1.77	1.89	1.92	1.87	1.87	1.86	1.83	1.82	1.83	1.8	1.78	1.77	1.75	1.73
11	YES	0.7	0.71	0.74	0.79	0.88	0.88	0.93	0.95	0.95	0.99	0.99	1.02	0.98	1.02	1.05	1.12	1.14	1.19	1.19	1.18	1.19	1.17	1.1	1.09	1.13	1.13	1.05	1.04	1.04	1.03	1.07	1.18	1.14	1.15	1.22	1.22	1.26	1.25	1.2	1.22	1.21	1.24	1.26	1.23	1.2	1.19	1.18	1.19
12	YES	0.8	0.71	0.68	0.79	0.97	1	1.02	1.07	0.92	1.08	0.98	1.07	1.1	1.09	1.1	1.19	1.17	1.1	1.14	1.23	1.21	1.18	1.2	1.14	1.11	1.07	1.01	1.16	1.33	1.38	1.35	1.38	1.54	1.47	1.52	1.54	1.66	1.58	1.56	1.54	1.55	1.58	1.61	1.62	1.59	1.57	1.55	1.53
13	NO	0.71	0.74	0.75	0.87	DEAD	DEAD	DEAD	DEAD	DEAD	DEAD	DEAD	DEAD	DEAD	DEAD	DEAD	DEAD	DEAD	DEAD	DEAD	DEAD	DEAD	DEAD	DEAD	DEAD	DEAD	DEAD	DEAD	DEAD	DEAD	DEAD	DEAD	DEAD	DEAD	DEAD	DEAD	DEAD	DEAD	DEAD	DEAD	DEAD	DEAD	DEAD	DEAD	DEAD	DEAD	DEAD	DEAD	DEAD
14	NO	0.63	0.69	0.71	0.81	0.8	0.75	0.9	0.74	0.84	1.07	1.05	0.95	0.96	0.98	1.05	1.09	1.1	1.1	1.14	1.17	1.16	1.14	1.17	1.19	1.15	1.21	1.08	1.04	1.26	1.28	1.16	1.17	1.3	1.45	1.44	1.39	1.3	1.54	1.29	DEAD	DEAD	DEAD	DEAD	DEAD	DEAD	DEAD	DEAD	DEAD
15	NO	0.56	0.59	0.56	0.62	0.75	0.62	0.77	0.75	0.75	0.76	0.74	0.76	0.83	0.88	0.93	0.91	0.94	0.99	1.02	1.08	1.13	1.18	1.27	1.32	1.62	1.46	1.46	1.48	1.67	1.55	1.74	2.01	1.67	1.72	1.72	1.89	2.17	1.92	1.7	1.72	1.73	1.77	1.79	1.8	1.83	1.88	1.87	1.84
16	NO	0.71	0.84	0.81	0.92	0.87	0.93	1.1	1.05	1.13	1.16	1.26	1.31	1.32	1.37	1.39	1.39	1.4	1.44	1.43	1.44	1.45	1.45	1.44	1.48	1.53	1.57	1.56	1.5	1.6	1.74	1.69	1.7	1.79	1.84	1.89	1.88	1.82	1.92	2.04	2.01	2	2.03	2.04	2.09	2.12	2.1	2.07	2.05
17	NO	0.45	0.51	0.56	0.62	DEAD	DEAD	DEAD	DEAD	DEAD	DEAD	DEAD	DEAD	DEAD	DEAD	DEAD	DEAD	DEAD	DEAD	DEAD	DEAD	DEAD	DEAD	DEAD	DEAD	DEAD	DEAD	DEAD	DEAD	DEAD	DEAD	DEAD	DEAD	DEAD	DEAD	DEAD	DEAD	DEAD	DEAD	DEAD	DEAD	DEAD	DEAD	DEAD	DEAD	DEAD	DEAD	DEAD	DEAD
18	YES	0.98	0.95	1	1.02	1.14	1.1	1.14	1.28	1.15	1.39	1.47	1.33	1.3	1.26	1.29	1.28	1.27	1.23	1.25	1.2	1.19	1.16	1.09	1.07	0.79	0.78	0.82	0.84	0.98	0.93	0.99	0.97	1.05	1.01	1.04	1.06	1.07	1.11	0.93	0.9	0.91	0.87	0.86	0.83	0.81	0.82	0.82	0.77
19	NO	0.7	0.78	0.81	0.9	1.02	1	1.13	1.19	1.21	1.43	1.34	1.28	DEAD	DEAD	DEAD	DEAD	DEAD	DEAD	DEAD	DEAD	DEAD	DEAD	DEAD	DEAD	DEAD	DEAD	DEAD	DEAD	DEAD	DEAD	DEAD	DEAD	DEAD	DEAD	DEAD	DEAD	DEAD	DEAD	DEAD	DEAD	DEAD	DEAD	DEAD	DEAD	DEAD	DEAD	DEAD	DEAD
20	YES	0.55	0.66	0.62	0.72	0.76	0.81	0.85	0.82	0.86	0.85	0.91	0.91	0.95	0.99	0.96	0.97	0.98	0.97	1.03	1.01	1	1.02	1.04	1.02	1.01	1.02	1.05	0.99	1.06	1.11	1.15	1.05	1.17	1.16	1.14	1.1	1.08	1.05	1.03	1.02	0.99	0.94	0.92	0.94	0.93	0.91	0.88	0.87
21	NO	0.69	0.77	0.77	0.87	0.91	0.9	1.01	1.02	1.02	1.06	1.09	1.17	DEAD	DEAD	DEAD	DEAD	DEAD	DEAD	DEAD	DEAD	DEAD	DEAD	DEAD	DEAD	DEAD	DEAD	DEAD	DEAD	DEAD	DEAD	DEAD	DEAD	DEAD	DEAD	DEAD	DEAD	DEAD	DEAD	DEAD	DEAD	DEAD	DEAD	DEAD	DEAD	DEAD	DEAD	DEAD	DEAD
22	YES	0.89	0.82	0.84	0.84	0.98	1.13	1.08	1.11	1.15	1.27	1.37	1.44	1.37	1.39	1.43	1.42	1.44	1.45	1.42	1.44	1.42	1.39	1.41	1.36	1.38	1.2	1.29	1.33	1.51	1.43	1.45	1.55	1.47	1.47	1.56	1.55	1.56	1.59	1.52	1.54	1.55	1.59	1.65	1.66	1.69	1.63	1.66	1.71
23	YES	0.42	0.44	0.46	0.55	0.63	0.78	0.67	0.7	0.75	0.83	0.79	0.83	0.85	0.88	0.87	0.79	0.8	0.78	0.81	0.83	0.83	0.85	0.87	0.82	0.8	0.8	0.76	0.74	0.9	0.97	0.81	0.88	0.83	0.79	0.85	0.82	0.89	0.82	0.8	0.81	0.77	0.76	0.79	0.74	0.75	0.77	0.71	0.68
24	YES	0.76	0.79	0.78	0.87	1.02	0.75	1.09	1.02	1.05	1.12	1.05	1.11	1.13	1.11	1.16	1.16	1.19	1.22	1.26	1.28	1.31	1.33	1.36	1.32	1.26	1.3	1.29	1.24	1.37	1.37	1.31	1.57	1.43	1.44	1.43	1.41	1.44	1.44	1.48	1.49	1.53	1.55	1.58	1.58	1.59	1.62	1.59	1.54
25	NO	0.84	0.94	0.89	1.01	1.07	1.2	1.33	1.44	1.41	1.41	1.5	1.55	1.59	1.63	1.77	1.78	1.72	1.75	1.77	1.76	1.71	1.66	1.65	1.67	1.65	1.61	1.58	1.69	2.11	2.07	2.17	2.42	2.28	2.3	2.35	2.42	2.47	2.59	2.65	DEAD	DEAD	DEAD	DEAD	DEAD	DEAD	DEAD	DEAD	DEAD
26	NO	0.83	0.8	0.79	0.93	1.08	0.98	1.15	1.13	1.11	1.29	1.28	1.34	1.3	1.29	1.32	1.35	1.33	1.34	1.38	1.39	1.41	1.44	1.4	1.43	1.53	1.57	1.43	1.35	1.33	1.47	1.52	1.59	1.62	1.73	1.75	1.71	1.67	1.94	1.65	1.66	1.63	1.62	1.62	1.6	1.61	1.56	1.58	1.59
27	YES	0.68	0.7	0.71	0.8	0.9	0.61	0.94	0.93	0.97	0.88	0.96	0.94	1.01	0.98	0.99	1.03	1.05	1.06	1.09	1.05	1.09	1.03	1.03	0.99	1.04	1.02	0.98	1.03	1.1	1.43	1.4	1.34	1.35	1.35	1.44	1.52	1.69	1.78	1.35	1.33	1.37	1.31	1.32	1.33	1.3	1.28	1.25	1.22
28	YES	0.49	0.52	0.48	0.5	0.51	0.21	0.53	0.57	0.58	0.6	0.61	0.6	0.57	0.55	0.59	0.64	0.66	0.65	0.65	0.66	0.67	0.66	0.72	0.73	0.83	0.86	0.86	0.83	1.06	1.01	0.91	0.88	0.95	1.05	0.96	1.02	1.05	1.04	1	1.02	1.05	1.1	1.09	1.05	1.03	1	0.98	0.95
29	YES	0.76	0.84	0.91	0.92	1.04	1.07	1.09	1.16	1.22	1.36	1.36	1.31	1.39	1.41	1.42	1.39	1.44	1.39	1.4	1.44	1.46	1.45	1.41	1.49	1.48	1.68	1.42	1.57	1.79	1.7	1.65	1.91	1.89	1.9	1.97	1.96	1.94	2.01	1.96	2.01	2	2.08	2.11	2.16	2.28	2.33	2.32	2.38
30	YES	0.38	0.45	0.43	0.4	0.39	0.46	0.49	0.44	0.51	0.48	0.51	0.52	0.52	0.5	0.49	0.51	0.52	0.5	0.51	0.53	0.55	0.51	0.55	0.57	0.57	0.5	0.5	0.5	0.48	0.46	0.48	0.47	0.39	0.48	0.37	DEAD	DEAD	DEAD	DEAD	DEAD	DEAD	DEAD	DEAD	DEAD	DEAD	DEAD	DEAD	DEAD
31	YES	0.7	0.64	0.67	0.85	0.86	0.83	0.91	0.95	1	1.1	1.09	1.04	1.1	1.16	1.13	1.19	1.21	1.22	1.2	1.19	1.23	1.25	1.23	1.26	1.32	1.47	1.39	1.19	1.36	1.37	1.57	1.58	1.67	1.45	1.56	1.56	1.91	1.72	1.68	1.66	1.61	1.57	1.53	1.5	1.52	1.49	1.48	1.44
32	NO	0.7	0.71	0.74	0.83	0.98	0.8	0.89	0.89	0.92	0.9	0.98	1.03	1.04	1.09	1.03	1.06	1.08	1.07	1.15	1.14	1.17	1.18	1.22	1.19	1.24	1.11	1.15	1.07	1.25	1.39	1.31	1.45	1.49	1.47	1.44	1.44	1.7	1.47	1.39	1.37	1.41	1.38	1.36	1.33	1.3	1.28	1.29	1.22
33	YES	0.65	0.7	0.76	0.78	0.9	0.91	1.11	1	1.08	1.1	1.04	1.1	1.01	1.04	1.08	1.11	1.11	1.15	1.24	1.11	1.14	1.14	1.19	1.26	1.31	1.3	1.3	1.29	1.38	1.42	1.46	1.54	1.65	1.56	1.6	1.6	1.7	1.77	1.83	1.88	1.87	1.84	1.85	1.89	1.9	1.93	1.94	1.91
34	YES	0.74	0.82	0.84	0.98	0.96	1.01	1.09	1.17	1.17	1.49	1.41	1.43	1.44	1.48	1.53	1.5	1.55	1.53	1.57	1.46	1.49	1.51	1.55	1.54	1.57	1.6	1.52	1.5	1.92	1.78	1.77	1.93	1.81	1.89	1.9	1.9	2.01	2.05	1.97	1.99	2.04	2.01	1.97	1.93	1.91	1.91	1.93	1.9
35	NO	0.67	0.73	0.69	0.76	0.89	0.89	0.98	1.03	1.01	1.09	1.11	1.14	1.11	1.12	1.14	1.17	1.19	1.22	1.21	1.2	1.24	1.19	1.25	1.21	1.25	1.22	1.14	1.1	1.39	1.43	1.35	1.6	1.56	1.65	1.71	1.74	1.94	1.78	1.89	1.88	1.84	1.85	1.88	1.83	1.81	1.82	1.8	1.78
36	NO	0.7	0.78	0.71	0.81	0.88	0.91	1.01	1.1	1.03	1.13	1.03	1.2	1.23	1.22	1.18	1.21	1.23	1.25	1.28	1.25	1.29	1.28	1.29	1.28	1.3	1.36	1.36	1.38	1.51	1.63	1.55	1.64	1.63	1.74	1.6	1.6	1.94	1.8	1.51	1.51	1.54	1.57	1.59	1.6	1.63	1.59	1.55	1.53
37	YES	0.74	0.76	0.79	0.76	0.87	0.92	1.03	1.02	1.07	1.14	1.05	1.19	1.16	1.22	1.14	1.25	1.22	1.28	1.23	1.26	1.28	1.23	1.22	1.27	1.31	1.32	1.28	1.39	1.54	1.45	1.44	1.45	1.55	1.47	1.6	1.6	1.7	1.59	1.62	1.66	1.69	1.71	1.72	1.7	1.66	1.61	1.62	1.67
38	YES	0.56	0.61	0.61	0.73	0.76	0.32	1.15	0.96	0.96	1.17	1.02	1.1	1.11	1.13	1.08	1.09	1.1	1.12	1.08	1.05	1.08	1.03	0.99	0.97	0.95	0.98	1.05	1.13	1.21	1.1	1.2	1.31	1.24	1.27	1.31	1.28	1.33	1.35	1.18	1.21	1.23	1.22	1.24	1.27	1.29	1.31	1.3	1.28
39	NO	0.6	0.73	0.76	0.87	0.93	0.99	1.15	1.09	1.18	1.31	1.35	1.43	1.43	1.45	1.42	1.49	1.55	1.53	1.55	1.51	1.52	1.59	1.62	1.58	1.6	1.54	1.55	1.63	1.71	1.71	1.76	1.77	1.86	1.74	1.75	1.75	1.84	1.94	1.86	1.85	1.83	1.82	1.81	1.83	1.8	1.79	1.73	1.75
40	NO	0.71	0.74	0.67	0.85	0.89	0.94	1.04	1.04	1.07	1.19	1.29	1.36	1.49	1.51	1.53	1.48	1.49	1.54	1.55	1.54	1.58	1.6	1.57	1.48	1.51	1.53	1.57	1.61	1.75	1.74	1.76	1.68	1.78	1.88	2.03	2.09	2.26	2.2	2.16	2.12	2.1	2.07	2.03	2.01	1.97	1.94	1.93	1.91
[truncated: 39 more columns]

## Sheet: Figs 3 & 4
Frog	Ivermectin Dosed	spleen.weight (g)	bd.load zoospore GE)	bd.load (log +1)
9	NO	0.0009	0	0
16	NO	0.0001	0	0
26	NO	0.0004	0	0
40	NO		0	0
10	NO	0.0005	158.038	2.2015
39	NO	0.0002	422.363	2.62671
1	NO	0.0009	695.758	2.84308
7	NO	0.001	1460.16	3.1647
5	NO	0.0016	21117.5	4.32466
2	YES	0.0015	0	0
6	YES	0.0007	0	0
8	YES	0.0005	0	0
11	YES	0.0008	0	0
22	YES	0.0005	0	0
24	YES	0.0004	0	0
28	YES	0.0002	16	1.23045
29	YES	0.0006	0	0
34	YES	0.0006	0	0
38	YES	0.0014	0	0
33	YES	0.0002	5287.54	3.72334

## Sheet: Organ Mass Results
Frog	Weight (g)	Ivermectin Dosed	heart.weight	liver.weight	spleen.weight
1	1.04	no	0.0083	0.0351	0.0009
2	1.46	yes	0.003	0.0185	0.0015
5	1.66	no	0.0048	0.0509	0.0016
6	1.69	yes	0.0066	0.0415	0.0007
7	1.72	no	0.0081	0.0205	0.001
8	1.18	yes	0.0045	0.0223	0.0005
9	1.11	no	0.0031	0.0204	0.0009
10	1.42	no	0.013	0.0224	0.0005
11	1.35	yes	0.0083	0.04	0.0008
26	1.39	no	0.0046	0.017	0.0004
28	0.82	yes	0.0055	0.0219	0.0002
29	2.16	yes	0.0085	0.036	0.0006
33	1.67	yes	0.011	0.0278	0.0002
34	2.01	yes	0.0057	0.0366	0.0006
38	1.48	yes	0.0084	0.028	0.0014
39	1.57	no	0.0052	0.0312	0.0002
40	2.3	no	0.0193	0.0467
